# Supplementary material for: A web server for comparative analysis of single-cell RNA-seq data
Source: Nat Commun. 2018 Nov 13;9:4768. doi: 10.1038/s41467-018-07165-2 (PMC6233170; doi:10.1038/s41467-018-07165-2)
Supplement: Supplementary file 4 — Supplementary Data [file 41467_2018_7165_MOESM4_ESM.xlsx]

## Sheet: Figure 3 source data
Notes:
		Each row is a type of model for reducing dimensions, each column is a cell type
	# dims	The size of the reduced dimension
	Columns D-AC	Each is a cell type. For each cell type, one study was held out as a Query set, and the rest of the studies for that cell type were used to fit the model, and later used as a database to query against.
	Row 18	The number of cells of each type in the query set. For each cell in the query set, we conduct a retrieval test where we use that cell as a query against a database set (both in reduced dimensions) and return the nearest neighbors.
	Scores	The scores are Mean Average "Flexible" Precision values (MAFP) (see paper, Supporting Methods)
	Colors	Colors are based on the score value, lower scores are red, higher scores are green, and yellow is in between
	Column AD	Average of all the scores in columns D-AC
	Column AE	Weighted average of all the scores in columns D-AC (weighted by # of each cell type in the query set, a.k.a. the number of retrieval tests conducted for that cell type)
Highlighting:
		Model is a triplet architecture model
		Model is a Siamese architecture model
		Model is a PCA model
		# in Query	91	9	130	45	14	42	37	162	81	173	10	1	9	123	2	45	60	250	678	162	15	24	2	10	139	16
		# in Database	734	207	757	481	401	273	50	421	523	514	1838	49	84	1022	423	250	3494	340	1097	287	1874	1435	49	836	206	161
# dims	pretrained?	Model	CL:0000037 hematopoietic stem cell	CL:0000057 fibroblast	CL:0000084 T cell	CL:0000137 osteocyte	CL:0000169 type B pancreatic cell	CL:0000235 macrophage	CL:0000353 blastoderm cell	CL:0000540 neuron	CL:0002319 neural cell	CL:0002321 embryonic cell	CL:0002322 embryonic stem cell	CL:0008019 mesenchymal cell	CL:1000497 kidney cell	UBERON:0000044 dorsal root ganglion	UBERON:0000473 testis	UBERON:0000922 embryo	UBERON:0000955 brain	UBERON:0000966 retina	UBERON:0001003 skin epidermis	UBERON:0001264 pancreas	UBERON:0001851 cortex	UBERON:0001898 hypothalamus	UBERON:0001954 Ammon's horn	UBERON:0001997 olfactory epithelium	UBERON:0002048 lung	UBERON:0002107 liver	Average MAFP	Weighted Average MAFP
20499		original_data	0.0193205	0.278959	1	0.976155	0.857833	0.826399	0.261849	0.538874	0.823335	0.617222	0.34954	0.0109871	9.4e-05	0.351935	0.0486576	0.145958	0.130433	0.796748	0.0619481	0.00889345	0.0436817	0.0642541	0.0794157	0.0691132	0.0309313	0.199533	0.330464	0.347564
1436		models_2018_02_14_combined_triplet_check_frac_active_triplet_comb_flatGO_ppitf_dense	0.358884	1	1	1	0.101945	0.999573	0.974922	0.656909	0.859821	0.00611473	1	0.00681445	0.313218	0.903114	0.0595678	0.435485	0.233014	0.959598	0.441307	0.00324301	0.517172	0.767083	0.0652207	0.638946	0.0478454	0.447466	0.530664	0.522316
1436		models_2018_02_14_combined_triplet_check_val_loss_triplet_comb_flatGO_ppitf_dense	0.351471	1	1	0.999237	0.102059	0.999573	0.968092	0.656952	0.877427	0.00599664	1	0.00681445	0.316853	0.90602	0.000944846	0.458805	0.240549	0.958651	0.433201	0.00322313	0.508498	0.756661	0.066724	0.655153	0.0517028	0.452238	0.529879	0.520981
1436		models_2018_02_14_combined_non_siamese_comb_flatGO_ppitf_dense	0.220503	1	1	0.99906	0.102059	0.999351	0.977861	0.906561	0.99451	0.00983436	1	0.00681445	0.18193	0.785037	0.00186167	0.183892	0.161233	0.933735	0.331861	0.00337461	0.180653	0.455053	0.0785834	0.370232	0.0462189	0.191814	0.466232	0.482768
1436		models_2018_02_14_combined_siamese_siam_comb_flatGO_ppitf_dense	0.0864817	0.998109	1	0.976664	0.108389	0.963951	0.691552	0.44024	0.945694	0.245269	0.53367	0.00764198	0.224628	0.790509	0.382284	0.23178	0.130893	0.915084	0.457013	0.00465145	0.0892559	0.120824	0.0819097	0.0469271	0.0303456	0.130226	0.409	0.48195
1336		models_2018_02_14_combined_non_siamese_comb_flatGO_ppitf	0.106244	1	1	0.995962	0.102059	0.992087	0.748738	0.899309	0.985556	0.106474	0.91654	0.00681445	0.085389	0.827871	0.00185959	0.235472	0.138653	0.931258	0.392906	0.00365753	0.327056	0.454385	0.0806416	0.392477	0.0855709	0.10262	0.458446	0.503066
1336		models_2018_02_14_combined_triplet_check_frac_active_triplet_comb_flatGO_ppitf	0.375785	1	1	0.999272	0.102059	1	0.849994	0.75841	0.894734	0.00594459	0.993588	0.0742752	0.266947	0.900029	0.00186167	0.167005	0.18207	0.951566	0.299794	0.00485178	0.530583	0.647142	0.0690421	0.765229	0.12312	0.213467	0.506799	0.48271
1336		models_2018_02_14_combined_triplet_check_val_loss_triplet_comb_flatGO_ppitf	0.370592	1	1	0.999188	0.102059	1	0.849512	0.765036	0.891571	0.00593869	0.991194	0.0753621	0.269613	0.899931	0.00184844	0.168813	0.180919	0.958316	0.288028	0.00542983	0.556603	0.686542	0.0695134	0.753784	0.147167	0.206499	0.509364	0.4821
1336		models_2018_02_14_combined_siamese_siam_comb_flatGO_ppitf	0.0566631	0.999759	1	0.948973	0.121516	0.950683	0.579682	0.415045	0.933128	0.299264	0.591755	0.00724388	0.168527	0.699274	0.33341	0.234269	0.126384	0.909105	0.429613	0.00347219	0.0756558	0.167643	0.0821879	0.0663159	0.0210312	0.0922026	0.396646	0.466212
1136		models_2018_02_14_combined_pca_pca_1136	0.291022	0.851502	1	0.964874	0.11484	0.994001	0.72561	0.805022	0.681188	0.201597	0.716228	0.00681445	0.0301513	0.676505	0.00181599	0.174408	0.134273	0.886753	0.493795	0.00409333	0.244398	0.184525	0.0815529	0.179269	0.0429902	0.137775	0.408654	0.50651
1136		models_2018_02_14_combined_non_siamese_ppitf_1036.100	0.245779	1	1	0.999564	0.102059	0.999981	0.968826	0.863109	0.990247	0.00780563	1	0.00681445	0.0934694	0.849897	0.00151297	0.215266	0.20734	0.930468	0.384323	0.00345735	0.322612	0.548466	0.078664	0.304244	0.0291121	0.19425	0.474895	0.500698
1136		models_2018_02_14_combined_siamese_siam_ppitf_1036.100	0.151793	1	1	0.993525	0.102494	0.954725	0.667122	0.674208	0.885578	0.233111	0.275728	0.00751213	0.0946196	0.829213	0.0522745	0.223765	0.135279	0.924535	0.433718	0.00437031	0.0740926	0.0446685	0.0809737	0.0890089	0.0354154	0.124172	0.38815	0.491403
1136		models_2018_02_14_combined_triplet_check_frac_active_triplet_dense_1136	0.334828	1	1	0.997561	0.2278	0.998408	0.965445	0.559101	0.919621	0.0053739	1	0.00681445	0.10682	0.895208	0.00181059	0.31321	0.405047	0.93477	0.331174	0.00326982	0.514419	0.725139	0.0703087	0.642521	0.0480047	0.365599	0.514317	0.48225
1136		models_2018_02_14_combined_triplet_check_val_loss_triplet_dense_1136	0.343033	1	1	0.997611	0.18846	0.998455	0.970524	0.562258	0.926418	0.00549624	1	0.00681445	0.0885529	0.898221	0.00191339	0.275249	0.396637	0.942268	0.319039	0.00328102	0.518056	0.726399	0.0721733	0.656508	0.0496972	0.364231	0.511973	0.479484
1136		models_2018_02_14_combined_triplet_check_val_loss_triplet_ppitf_1036.100	0.334772	1	1	0.999006	0.131672	0.998912	0.979823	0.864008	0.915264	0.00659029	1	0.00681445	0.0590503	0.91368	0.00292194	0.297459	0.249775	0.941106	0.198459	0.00370574	0.621394	0.4506	0.0618466	0.691467	0.0489507	0.437128	0.508246	0.460266
1136		models_2018_02_14_combined_triplet_check_frac_active_triplet_ppitf_1036.100	0.374444	1	1	0.999503	0.133533	0.999303	0.977321	0.838383	0.909303	0.00613029	1	0.00681445	0.0397082	0.912895	0.00175303	0.308418	0.231808	0.939109	0.194754	0.00366625	0.624138	0.415587	0.0609845	0.669463	0.0515109	0.425229	0.50476	0.45775
1136		models_2018_02_14_combined_non_siamese_dense_1136	0.0192376	0.940604	1	0.999033	0.0934073	0.62971	0.739178	0.68006	0.89699	0.101216	0.759033	0.00681445	0.0707227	0.555652	0.000736355	0.208841	0.185337	0.783405	0.292207	0.00763621	0.393379	0.631293	0.0792473	0.0182476	0.0194865	0.0894663	0.392344	0.411352
1136		models_2018_02_14_combined_siamese_siam_dense_1136	0.0300373	0.769867	0.996431	0.949421	0.0925281	0.0228302	0.603654	0.301844	0.00670603	0.374332	0.0064339	0.00821586	0.00024752	0.285009	0.00091237	0.209838	0.12842	0.0518429	0.29242	0.00262255	0.0712291	0.43676	0.0783879	0.00926187	0.00411538	0.082429	0.223684	0.256794
500		models_2018_02_14_combined_pca_pca_500	0.591038	0.856101	1	0.951043	0.12242	0.992335	0.682893	0.830908	0.768745	0.139155	0.814427	0.00681445	0.0477841	0.733211	0.00179969	0.154721	0.133475	0.899459	0.499871	0.0029198	0.208494	0.188162	0.0814297	0.268684	0.0580431	0.110645	0.428638	0.524557
500		models_2018_02_14_combined_non_siamese_dense_1136_500	0.234225	0.995723	1	0.99016	0.121966	0.98835	0.945619	0.801287	0.948318	0.00575044	0.989323	0.00681445	0.342907	0.821145	0.00422333	0.238739	0.375744	0.919269	0.349612	0.00347756	0.329074	0.521389	0.0776789	0.43137	0.0981733	0.131109	0.487363	0.490566
500		models_2018_02_14_combined_non_siamese_ppitf_1036.100_500	0.27522	1	1	0.999886	0.102059	0.99956	0.991361	0.916966	0.956091	0.00588221	1	0.00681445	0.04081	0.858998	0.0050337	0.270627	0.326929	0.958317	0.284124	0.00374574	0.422769	0.457772	0.0767533	0.655488	0.0834108	0.183929	0.495483	0.487284
500		models_2018_02_14_combined_triplet_check_frac_active_triplet_ppitf_1036.100_500	0.475369	1	1	0.990942	0.102334	0.991884	0.978151	0.504	0.802261	0.0056771	1	0.00681999	0.0120917	0.90938	0.00186167	0.320249	0.207701	0.900439	0.348316	0.00439671	0.529497	0.776822	0.056994	0.661782	0.190224	0.397245	0.506709	0.485274
500		models_2018_02_14_combined_triplet_check_val_loss_triplet_ppitf_1036.100_500	0.477549	1	1	0.993627	0.102342	0.984475	0.980717	0.543514	0.69102	0.0056031	1	0.0067795	0.0277686	0.909751	0.00186167	0.290146	0.217836	0.904688	0.319267	0.00453978	0.540635	0.753672	0.0610904	0.620753	0.168975	0.400758	0.500283	0.474383
500		models_2018_02_14_combined_triplet_check_frac_active_triplet_dense_1136_500	0.35988	1	1	0.993917	0.201489	0.994836	0.971695	0.662349	0.907807	0.00494913	0.975809	0.00681445	0.254395	0.888684	0.00177014	0.283681	0.244185	0.91191	0.263507	0.00356333	0.538763	0.632721	0.0692907	0.638585	0.0840941	0.42766	0.512398	0.464824
500		models_2018_02_14_combined_triplet_check_val_loss_triplet_dense_1136_500	0.345287	1	1	0.993666	0.310554	0.995281	0.972542	0.60778	0.926483	0.00517901	0.974401	0.00681445	0.269423	0.893133	0.00188643	0.301835	0.250677	0.906143	0.252407	0.00348829	0.524712	0.648959	0.0672312	0.569338	0.0767136	0.425585	0.512674	0.458072
500		models_2018_02_14_combined_siamese_siam_dense_1136_500	0.183535	0.99135	1	0.963148	0.0699049	0.874875	0.802098	0.681415	0.895856	0.143996	0.260427	0.00681445	0.00112701	0.795092	0.00700865	0.218288	0.278752	0.876713	0.198967	0.00360742	0.112442	0.465824	0.0822955	0.0556655	0.0363705	0.119027	0.389408	0.419065
500		models_2018_02_14_combined_siamese_siam_ppitf_1036.100_500	0.233602	0.997085	1	0.951175	0.102059	0.938775	0.730151	0.442489	0.762643	0.180348	0.0257635	0.00745929	0.0177997	0.726523	0.305362	0.22295	0.134056	0.942357	0.130536	0.00508322	0.0818567	0.0147554	0.0800964	0.0441293	0.0221095	0.176557	0.356758	0.376411
400		models_2018_02_14_combined_non_siamese_flatGO_300.100	0.285655	1	1	0.999648	0.102059	1	0.980478	0.849705	0.983588	0.00565501	0.992139	0.00681445	0.381821	0.820538	0.00185915	0.314734	0.320425	0.942567	0.570212	0.00473965	0.461062	0.675126	0.0679222	0.570332	0.0333783	0.28894	0.525361	0.565195
400		models_2018_02_14_combined_siamese_siam_flatGO_300.100	0.323309	0.999139	1	0.996186	0.105604	0.992606	0.746601	0.837663	0.941245	0.207054	0.895236	0.00681445	0.0798821	0.823053	0.664378	0.247098	0.179446	0.908802	0.458473	0.0107262	0.0913588	0.239995	0.082749	0.172118	0.0451801	0.104915	0.467678	0.524757
400		models_2018_02_14_combined_triplet_check_frac_active_triplet_flatGO_300.100	0.320519	1	1	0.999981	0.101473	1	0.973648	0.762859	0.91513	0.00567479	0.995667	0.00681445	0.253218	0.910485	0.00184057	0.380153	0.249854	0.963736	0.229638	0.00371951	0.35724	0.766226	0.0623437	0.813164	0.107561	0.407442	0.52263	0.471391
400		models_2018_02_14_combined_triplet_check_val_loss_triplet_flatGO_300.100	0.301134	1	1	1	0.10301	1	0.962818	0.670305	0.950905	0.00559484	1	0.00681445	0.24155	0.911335	0.00168826	0.482225	0.33004	0.958198	0.247671	0.00408318	0.210773	0.777178	0.0604698	0.833164	0.0671769	0.448891	0.522116	0.471137
200		models_2018_02_14_combined_pca_pca_200	0.735213	0.855461	1	0.942904	0.162304	0.992065	0.648013	0.80565	0.851123	0.19783	0.783183	0.00681445	0.0386591	0.770953	0.0044693	0.143796	0.13119	0.901566	0.492761	0.00260667	0.202053	0.150172	0.0804626	0.358615	0.0999303	0.0872501	0.440194	0.537154
200		models_2018_02_14_combined_non_siamese_flatGO_300.100_200	0.338835	1	1	1	0.0962135	1	0.982409	0.785858	0.995093	0.00635193	1	0.00681445	0.185618	0.82701	0.00165358	0.298366	0.318751	0.96208	0.421663	0.00377144	0.38465	0.6749	0.0624987	0.785329	0.0899618	0.454131	0.526229	0.526279
200		models_2018_02_14_combined_triplet_check_frac_active_triplet_flatGO_300.100_200	0.355531	1	1	0.972798	0.0972054	0.984663	0.988226	0.778927	0.763049	0.00673672	0.960642	0.00681445	0.299232	0.865111	0.00100654	0.490724	0.24164	0.899198	0.0971833	0.00458595	0.0827981	0.57368	0.0519592	0.761278	0.262237	0.397835	0.49781	0.4274
200		models_2018_02_14_combined_triplet_check_val_loss_triplet_flatGO_300.100_200	0.341619	1	1	0.971712	0.094295	0.986997	0.97252	0.737853	0.855086	0.00747809	0.978893	0.00681445	0.235341	0.866722	0.000481315	0.463006	0.299696	0.89538	0.100454	0.00470179	0.101078	0.582597	0.0583928	0.773827	0.218823	0.408361	0.498543	0.426187
200		models_2018_02_14_combined_siamese_siam_flatGO_300.100_200	0.271058	0.969859	1	0.950946	0.783741	0.886523	0.880097	0.847224	0.973301	0.0458592	0.253686	0.00681445	0.0677855	0.837941	0.000656049	0.203298	0.272775	0.907026	0.0352484	0.00343784	0.187676	0.0818436	0.0808765	0.0227242	0.0325496	0.0843486	0.41105	0.388399
100	PT	models_2018_02_14_combined_pretrained_pt_dense_1136_100	0.683386	1	1	0.999991	0.153227	0.999769	0.989903	0.931491	0.573694	0.00731184	0.998392	0.00681445	0.131268	0.895005	0.000946734	0.1449	0.347615	0.908988	0.620855	0.00335325	0.241534	0.078907	0.0729144	0.432436	0.057289	0.128895	0.477265	0.57638
100	PT	models_2018_02_14_combined_pretrained_pt_dense_1136_500_100	0.797616	1	1	0.977195	0.113633	1	0.973036	0.90541	0.929726	0.0064602	1	0.00681445	0.0729478	0.917582	0.00181309	0.0906811	0.278635	0.908943	0.572767	0.00528676	0.208405	0.102456	0.0616064	0.592	0.0233565	0.247639	0.492077	0.574183
100	PT	models_2018_02_14_combined_pretrained_triplet_frac_active_pt_triplet_ppitf_1036.100_500_100	0.3816	1	1	0.951231	0.415517	0.980222	0.540886	0.954623	0.644114	0.00557561	1	0.00681445	0.17555	0.870336	0.00200966	0.492588	0.232311	0.941212	0.597964	0.00379448	0.12679	0.0800679	0.0519592	0.798638	0.184292	0.385302	0.493208	0.571286
100	PT	models_2018_02_14_combined_pretrained_triplet_val_loss_pt_triplet_dense_1136_500_100	0.500278	1	1	0.977814	0.0952131	1	0.957377	0.889396	0.798372	0.00525926	1	0.00681445	0.232151	0.921954	0.00186167	0.204317	0.254942	0.933789	0.578797	0.00323349	0.279212	0.262456	0.0726043	0.693459	0.090908	0.408787	0.5065	0.570847
100	PT	models_2018_02_14_combined_pretrained_pt_flatGO_300.100_200_100	0.317971	1	1	0.970707	0.102133	1	0.827789	0.936725	0.982709	0.0384304	0.99525	0.00681445	0.000469049	0.873066	0.00172997	0.121513	0.309545	0.901775	0.567853	0.00424352	0.105129	0.0447462	0.0771026	0.560845	0.077025	0.113026	0.4591	0.556709
100	PT	models_2018_02_14_combined_pretrained_triplet_val_loss_pt_triplet_dense_1136_100	0.482373	1	1	0.990254	0.102059	1	0.974538	0.825004	0.812453	0.00599171	1	0.00562525	0.340215	0.851779	0.00180498	0.197908	0.24498	0.942179	0.552797	0.00306518	0.248307	0.24452	0.0806638	0.596445	0.0682219	0.330541	0.49622	0.553739
100	PT	models_2018_02_14_combined_pretrained_pt_ppitf_1036.100_100	0.48602	0.999332	1	0.975178	0.108723	1	0.814385	0.957553	1	0.125037	0.983369	0.00681445	0.315384	0.855368	0.00185954	0.21202	0.191664	0.951294	0.498947	0.00377563	0.123172	0.0207761	0.0754893	0.366886	0.0293364	0.14113	0.470904	0.552219
100	PT	models_2018_02_14_combined_pretrained_triplet_frac_active_pt_triplet_hierarchicalGO	0.605487	1	1	0.986749	0.103583	0.999871	0.40895	0.738743	0.373091	0.00513384	1	0.00681445	0.308897	0.870229	0.00105432	0.736332	0.125157	0.925609	0.54939	0.00515313	0.295651	0.113738	0.0519592	0.867303	0.325211	0.633739	0.501456	0.551221
100	PT	models_2018_02_14_combined_pretrained_pt_ppitf_1036.100_500_100	0.327832	0.997641	1	0.98592	0.102059	0.999857	0.935321	0.943138	0.971371	0.115287	1	0.00681445	0.00122208	0.826517	0.00186167	0.0519601	0.183115	0.91907	0.538199	0.00637884	0.149531	0.0317178	0.0780834	0.476946	0.0487909	0.106503	0.454044	0.549247
100	PT	models_2018_02_14_combined_pretrained_triplet_val_loss_pt_triplet_ppitf_1036.100_500_100	0.308204	1	1	0.961223	0.2284	0.998326	0.477719	0.962656	0.516349	0.00538963	1	0.00681445	0.10227	0.799461	0.00346936	0.639587	0.235672	0.942462	0.551578	0.00438207	0.171237	0.0534425	0.0519592	0.769801	0.158974	0.480918	0.478088	0.547528
100		models_2018_02_14_combined_pca_pca_100	0.695552	0.831874	1	0.945935	0.1706	0.992555	0.659863	0.863092	0.888644	0.231503	0.690614	0.00681445	0.0216044	0.789005	0.00440606	0.167313	0.12929	0.9012	0.488273	0.00341837	0.199303	0.167925	0.0804815	0.447949	0.104235	0.0967246	0.445314	0.544095
100	PT	models_2018_02_14_combined_pretrained_pt_flatGO_300.100_100	0.474202	1	1	0.960873	0.126823	1	0.958465	0.933319	0.998766	0.012566	1	0.00681445	0.0252784	0.877114	0.00163694	0.0571616	0.179846	0.902649	0.516964	0.00575973	0.148478	0.025143	0.0732378	0.30353	0.0630127	0.0825394	0.451315	0.542308
100	PT	models_2018_02_14_combined_pretrained_pt_hierarchicalGO	0.729664	1	1	0.988724	0.163041	1	0.823453	0.946017	0.619028	0.0258284	0.977379	0.00681445	0.0540945	0.809606	0.00186167	0.410311	0.272548	0.922702	0.478376	0.00454587	0.171282	0.0306213	0.0530349	0.63098	0.119199	0.197058	0.478314	0.541789
100	PT	models_2018_02_14_combined_pretrained_triplet_val_loss_pt_triplet_flatGO_300.100_100	0.686243	1	1	0.987197	0.105878	1	0.958788	0.922649	0.346563	0.00674466	1	0.00681445	0.21399	0.894937	0.000349599	0.325596	0.240137	0.935769	0.411266	0.00381575	0.205195	0.0724543	0.0519592	0.837905	0.402373	0.50487	0.504673	0.534469
100	PT	models_2018_02_14_combined_pretrained_siam_pt_siam_dense_1136_500_100	0.509834	0.991017	1	0.980642	0.0750658	0.964213	0.660018	0.937152	0.995723	0.184174	0.906798	0.00681445	0.0574301	0.894349	0.00130056	0.25845	0.373109	0.896366	0.426097	0.00617108	0.316825	0.170818	0.0836416	0.151844	0.0105641	0.110439	0.460341	0.532669
100		models_2018_02_14_combined_non_siamese_flatGO_300.100_100	0.560263	1	1	1	0.102059	0.999588	0.991578	0.813027	0.97002	0.00547807	0.998801	0.00681445	0.36735	0.85717	0.00100542	0.278453	0.245151	0.936131	0.427347	0.00406264	0.386471	0.5252	0.053638	0.952123	0.037247	0.448962	0.537228	0.530949
100		models_2018_02_14_combined_non_siamese_hierarchicalGO	0.466828	1	1	1	0.354034	1	0.991319	0.833253	0.385812	0.0055741	0.999546	0.00681445	0.0807527	0.805995	0.00563453	0.262989	0.250966	0.942224	0.482635	0.00345351	0.454995	0.550261	0.0519592	0.799567	0.0892189	0.542192	0.514078	0.526454
100	PT	models_2018_02_14_combined_pretrained_triplet_val_loss_pt_triplet_hierarchicalGO	0.585001	1	1	1	0.556629	1	0.646935	0.854601	0.499122	0.00632646	0.971563	0.00681445	0.402432	0.907988	0.00186167	0.364863	0.150482	0.897271	0.460847	0.0053185	0.314204	0.0752049	0.080536	0.873784	0.162505	0.558997	0.514742	0.526178
100		models_2018_02_14_combined_non_siamese_ppitf_1036.100_100	0.310273	1	1	0.998683	0.102059	1	0.978293	0.893339	0.894036	0.00550233	1	0.00681445	0.319947	0.840773	0.0018445	0.245563	0.244666	0.942194	0.434206	0.00566958	0.281141	0.413801	0.0605922	0.86902	0.0907088	0.472016	0.515813	0.52614
100	PT	models_2018_02_14_combined_pretrained_triplet_frac_active_pt_triplet_dense_1136_100	0.392691	1	1	0.984895	0.102163	1	0.973042	0.910023	0.390186	0.00602571	1	0.00580275	0.440138	0.857113	0.00186167	0.391286	0.233474	0.950002	0.472358	0.00308665	0.378246	0.387534	0.051885	0.634713	0.0486845	0.422688	0.501458	0.524801
100		models_2018_02_14_combined_non_siamese_dense_1136_100	0.42114	1	1	1	0.0502986	1	0.989833	0.810006	0.985713	0.00531388	0.9974	0.00681445	0.42031	0.86227	0.00192094	0.15208	0.256902	0.957163	0.400198	0.00377023	0.483271	0.476077	0.0532542	0.917531	0.10411	0.481988	0.532206	0.522358
100	PT	models_2018_02_14_combined_pretrained_siam_pt_siam_dense_1136_100	0.244629	0.963095	1	0.957528	0.0489152	0.955194	0.856833	0.932795	0.991785	0.116801	0.900904	0.00680624	0.000424054	0.905027	0.00180573	0.204168	0.307334	0.892712	0.454278	0.0041503	0.282866	0.0302699	0.0813172	0.19643	0.00496962	0.0772254	0.439164	0.522326
100		models_2018_02_14_combined_non_siamese_ppitf_1036.100_500_100	0.499579	1	1	0.999699	0.102059	1	0.956185	0.774076	0.877201	0.00688789	1	0.00681445	0.131077	0.896885	0.0459139	0.283016	0.230513	0.929946	0.398564	0.00532884	0.374463	0.490615	0.0574169	0.929602	0.1072	0.522181	0.524047	0.518325
100	PT	models_2018_02_14_combined_pretrained_triplet_frac_active_pt_triplet_dense_1136_500_100	0.386094	1	1	0.977815	0.126081	1	0.970972	0.82618	0.249576	0.00545306	1	0.00681445	0.200077	0.893843	0.00186167	0.370768	0.240691	0.934448	0.486995	0.00386238	0.2563	0.172849	0.0519592	0.693913	0.0963439	0.467013	0.477689	0.517609
100	PT	models_2018_02_14_combined_pretrained_triplet_val_loss_pt_triplet_flatGO_300.100_200_100	0.500031	1	1	0.99622	0.0934872	0.998053	0.839711	0.94807	0.594032	0.00549773	1	0.00681445	0.0651949	0.874991	0.00471367	0.378603	0.232372	0.926418	0.346174	0.00346349	0.347679	0.03628	0.0833781	0.643357	0.451907	0.451306	0.493375	0.517204
100	PT	models_2018_02_14_combined_pretrained_triplet_frac_active_pt_triplet_flatGO_300.100_200_100	0.549368	1	1	0.992444	0.172443	0.997534	0.927471	0.953547	0.354682	0.0066087	1	0.00681445	0.00648026	0.868147	0.0675941	0.664962	0.230099	0.97543	0.312774	0.00348531	0.312082	0.0362276	0.0519592	0.65625	0.383389	0.515792	0.501753	0.509692
100		models_2018_02_14_combined_triplet_check_val_loss_triplet_flatGO_300.100_100	0.516406	1	1	0.986516	0.112839	0.99216	0.919029	0.884209	0.821122	0.00558177	0.999014	0.00681445	0.0367705	0.883884	0.00087734	0.59434	0.31305	0.916752	0.283988	0.00413164	0.669771	0.154665	0.0519592	0.717745	0.352371	0.447044	0.525809	0.507514
100	PT	models_2018_02_14_combined_pretrained_triplet_frac_active_pt_triplet_flatGO_300.100_100	0.75411	1	1	0.99574	0.103051	1	0.902235	0.932722	0.336721	0.0061913	1	0.00681445	0.316969	0.899103	0.0013894	0.252761	0.233471	0.932284	0.311022	0.00363752	0.537293	0.096114	0.0519592	0.795016	0.387672	0.438894	0.511353	0.507039
100	PT	models_2018_02_14_combined_pretrained_triplet_val_loss_pt_triplet_ppitf_1036.100_100	0.592952	1	1	0.994421	0.102059	0.989905	0.485358	0.935466	0.458615	0.00519982	0.96211	0.00681445	0.0020346	0.872412	0.000437211	0.86799	0.219959	0.952803	0.349389	0.00328524	0.134488	0.0845525	0.0519592	0.868239	0.158153	0.488928	0.484136	0.504606
100	PT	models_2018_02_14_combined_pretrained_triplet_frac_active_pt_triplet_ppitf_1036.100_100	0.560766	1	1	1	0.102059	0.999	0.480379	0.934322	0.115988	0.00547591	0.923333	0.00681445	0.175336	0.877128	0.000437211	0.827423	0.228652	0.967617	0.369726	0.00357208	0.105758	0.0983343	0.0519592	0.910958	0.190964	0.459117	0.476735	0.501184
100		models_2018_02_14_combined_triplet_check_frac_active_triplet_flatGO_300.100_100	0.502367	1	1	0.988693	0.119854	0.995276	0.929725	0.88604	0.828539	0.00556169	0.998803	0.00681445	0.0381699	0.891355	0.000902575	0.682429	0.250555	0.926204	0.258257	0.00395867	0.675615	0.142525	0.0519592	0.725802	0.303956	0.444933	0.525319	0.49871
100		models_2018_02_14_combined_triplet_check_val_loss_triplet_dense_1136_500_100	0.466916	0.995079	1	0.960563	0.0272011	0.981817	0.977435	0.486971	0.904854	0.00573136	1	0.00622156	0.0635721	0.870484	0.00185055	0.154734	0.22992	0.929166	0.393203	0.0037122	0.524058	0.634375	0.0519592	0.552821	0.138824	0.422226	0.491681	0.492829
100		models_2018_02_14_combined_non_siamese_dense_1136_500_100	0.347854	1	1	0.99981	0.060472	1	1	0.676805	0.98491	0.00546736	1	0.00681445	0.421828	0.863321	0.00183217	0.166186	0.247703	0.925984	0.34155	0.0107765	0.526105	0.539444	0.0542362	0.511533	0.060458	0.56512	0.512239	0.487775
100		models_2018_02_14_combined_triplet_check_frac_active_triplet_dense_1136_500_100	0.471525	0.999657	1	0.971529	0.0260934	0.980019	0.97301	0.465628	0.864561	0.00575743	1	0.00628907	0.102731	0.867854	0.00180695	0.155543	0.224833	0.926588	0.380898	0.00352034	0.534082	0.669365	0.0519592	0.558805	0.130254	0.41405	0.491783	0.486156
100		models_2018_02_14_combined_non_siamese_comb_flatGO_ppitf_dense_100	0.522322	1	1	1	0.102059	1	0.981156	0.819538	0.948523	0.00529497	1	0.00681445	0.0154488	0.872089	0.00182538	0.340396	0.243812	0.942457	0.248548	0.00370358	0.207047	0.777349	0.061862	0.86472	0.130303	0.341604	0.516803	0.484111
100		models_2018_02_14_combined_non_siamese_comb_flatGO_ppitf_100	0.365189	1	1	0.998892	0.102059	1	0.762226	0.807816	0.845983	0.00416922	0.402981	0.00681445	0.0782678	0.763719	0.00186167	0.346417	0.272497	0.952252	0.322773	0.00375715	0.323961	0.806819	0.0768225	0.841437	0.0862872	0.0868812	0.471534	0.482074
100		models_2018_02_14_combined_triplet_check_val_loss_triplet_comb_flatGO_ppitf_100	0.504308	1	1	0.995023	0.102059	0.985259	0.452871	0.804579	0.701733	0.00479557	0.701741	0.00915953	0.402536	0.910838	0.00171088	0.356517	0.19626	0.929795	0.274568	0.00347069	0.468059	0.837699	0.0682456	0.89459	0.257745	0.171397	0.501345	0.481414
100		models_2018_02_14_combined_triplet_check_frac_active_triplet_comb_flatGO_ppitf_100	0.534212	1	1	0.991007	0.102059	0.982952	0.442765	0.77729	0.544495	0.00481838	0.735591	0.00893874	0.397604	0.910461	0.00162698	0.476854	0.196572	0.92901	0.274468	0.00380027	0.497769	0.876534	0.0665071	0.841947	0.263007	0.166678	0.501037	0.477934
100		models_2018_02_14_combined_triplet_check_val_loss_triplet_ppitf_1036.100_500_100	0.455982	1	1	0.961212	0.17056	0.980708	0.91828	0.841186	0.278904	0.00479772	1	0.00516002	0.320283	0.897996	0.00186167	0.243177	0.19953	0.900498	0.294494	0.00437426	0.558558	0.782684	0.0524443	0.615899	0.122193	0.459477	0.502702	0.468034
100		models_2018_02_14_combined_triplet_check_frac_active_triplet_ppitf_1036.100_500_100	0.45922	1	1	0.956068	0.183105	0.986918	0.925859	0.795314	0.316238	0.00504501	1	0.00644912	0.244258	0.893359	0.00186167	0.285962	0.205478	0.897157	0.282162	0.00489377	0.449854	0.792586	0.0519592	0.58502	0.121396	0.454124	0.496319	0.462211
100		models_2018_02_14_combined_triplet_check_frac_active_triplet_comb_flatGO_ppitf_dense_100	0.46429	1	1	0.990974	0.129866	0.97375	0.916329	0.528561	0.265278	0.005246	0.996742	0.0507751	0.346796	0.917982	0.000877622	0.406975	0.203005	0.937631	0.285955	0.00430308	0.188539	0.727424	0.0526608	0.435405	0.271347	0.315164	0.477534	0.456447
100		models_2018_02_14_combined_triplet_check_val_loss_triplet_comb_flatGO_ppitf_dense_100	0.509239	1	1	0.991116	0.15046	0.974096	0.926656	0.498615	0.257041	0.00522639	0.984201	0.0499092	0.395766	0.91602	0.000877622	0.410394	0.212004	0.95041	0.265512	0.00413439	0.239964	0.730323	0.0571294	0.466917	0.280709	0.301842	0.483791	0.452836
100		models_2018_02_14_combined_triplet_check_frac_active_triplet_dense_1136_100	0.359362	0.999488	1	0.996968	0.0604991	0.981595	0.941242	0.664535	0.81171	0.00501841	0.997267	0.00665689	0.225321	0.873263	0.000791956	0.186978	0.242919	0.911842	0.221618	0.00386272	0.476162	0.770813	0.0519592	0.609132	0.0845194	0.454479	0.497616	0.446284
100		models_2018_02_14_combined_triplet_check_val_loss_triplet_dense_1136_100	0.340212	0.996006	1	0.997304	0.0590776	0.980684	0.978318	0.662118	0.847087	0.00480587	0.972257	0.00671086	0.271798	0.873215	0.00107915	0.161291	0.230756	0.913458	0.219923	0.00377079	0.476064	0.742576	0.0545864	0.643645	0.0881015	0.451876	0.499105	0.446128
100		models_2018_02_14_combined_non_siamese_flatGO_300.100_200_100	0.359322	1	1	0.983723	0.102059	1	0.992336	0.555987	0.820813	0.00519081	1	0.00681445	0.0311422	0.905631	0.0012472	0.173743	0.258139	0.919658	0.219907	0.0129974	0.223044	0.615352	0.0519592	0.733902	0.146741	0.654644	0.491321	0.444678
100		models_2018_02_14_combined_triplet_check_frac_active_triplet_ppitf_1036.100_100	0.495628	1	1	0.99667	0.115756	0.987328	0.955955	0.605998	0.271806	0.00533649	0.988188	0.00681445	0.348814	0.852527	0.0013925	0.390794	0.212901	0.92952	0.221855	0.00298023	0.53228	0.609859	0.0519592	0.403918	0.232831	0.368084	0.4842	0.439945
100		models_2018_02_14_combined_triplet_check_val_loss_triplet_ppitf_1036.100_100	0.491841	1	1	0.99774	0.150246	0.982064	0.967628	0.614974	0.418841	0.00504411	0.997173	0.00681445	0.349971	0.860297	0.00123782	0.299297	0.206604	0.930958	0.194815	0.00284385	0.532191	0.619663	0.0531719	0.421399	0.213666	0.352451	0.487343	0.435555
100		models_2018_02_14_combined_triplet_check_frac_active_triplet_flatGO_300.100_200_100	0.537875	1	1	0.979189	0.0746724	0.972934	0.977671	0.756646	0.76117	0.00501137	1	0.00818886	0.43844	0.882485	0.00148092	0.645691	0.237075	0.919054	0.0775063	0.00397536	0.431752	0.466476	0.0521915	0.908746	0.219713	0.332794	0.526567	0.432043
100		models_2018_02_14_combined_triplet_check_val_loss_triplet_flatGO_300.100_200_100	0.484413	1	1	0.97976	0.0655716	0.974798	0.97558	0.732519	0.783483	0.00485129	1	0.00748004	0.439219	0.903514	0.00099277	0.549763	0.235824	0.918149	0.0805693	0.00379386	0.358423	0.511095	0.0519592	0.883248	0.233195	0.338418	0.51987	0.429728
100		models_2018_02_14_combined_siamese_siam_hierarchicalGO	0.120574	0.922173	1	0.933415	0.530102	0.967629	0.697407	0.868124	0.670401	0.142636	0.33734	0.00681445	0.126171	0.827813	0.00203943	0.171097	0.262576	0.883061	0.224234	0.00351716	0.180529	0.0744503	0.0755709	0.11692	0.033471	0.144032	0.397004	0.42948
100	PT	models_2018_02_14_combined_pretrained_siam_pt_siam_hierarchicalGO	0.221754	0.994814	1	0.865792	0.227389	0.919098	0.910766	0.698112	0.818932	0.0934323	0.885277	0.00222806	0.0302927	0.62409	0.00734258	0.131182	0.250987	0.891478	0.224818	0.00226569	0.119812	0.0891436	0.0811039	0.137899	0.022489	0.3655	0.408308	0.414657
100	PT	models_2018_02_14_combined_pretrained_siam_pt_siam_flatGO_300.100_100	0.124936	0.971271	1	0.842431	0.0912531	0.869787	0.600297	0.799182	0.991026	0.172638	0.798488	0.00618656	0.011143	0.680168	0.000699711	0.22679	0.25819	0.869428	0.178624	0.0054953	0.147172	0.00481912	0.0767582	0.133796	0.0419597	0.0877415	0.384242	0.410087
100		models_2018_02_14_combined_triplet_check_val_loss_triplet_hierarchicalGO	0.338683	1	1	0.999795	0.0413543	1	0.996986	0.464566	0.486055	0.0047502	1	0.00291182	0.251351	0.861977	0.00161819	0.0591376	0.233765	0.956649	0.123037	0.00883649	0.284056	0.816573	0.0519592	0.535911	0.120336	0.506276	0.467176	0.396082
100		models_2018_02_14_combined_triplet_check_frac_active_triplet_hierarchicalGO	0.325603	1	1	0.997665	0.0297056	1	0.900304	0.532364	0.523077	0.005003	1	0.00681445	0.25048	0.852417	0.00898678	0.412138	0.258046	0.959304	0.0796054	0.00760831	0.401343	0.861417	0.0519592	0.609742	0.0961202	0.446641	0.485244	0.394128
100	PT	models_2018_02_14_combined_pretrained_siam_pt_siam_flatGO_300.100_200_100	0.14304	0.927833	0.986479	0.855173	0.0728406	0.76657	0.418127	0.84949	0.989911	0.129632	0.956473	0.0046186	0.000428777	0.747938	2.6e-05	0.271782	0.186336	0.85457	0.126064	0.00407774	0.137645	0.0193851	0.0805695	0.033362	0.058672	0.152447	0.375903	0.392867
100	PT	models_2018_02_14_combined_pretrained_siam_pt_siam_ppitf_1036.100_500_100	0.116172	0.938262	0.999705	0.739471	0.0577104	0.84798	0.385573	0.778585	0.842335	0.0928691	0.0945043	0.00681445	0.181199	0.794551	0.0012702	0.154	0.208246	0.874932	0.110479	0.0043643	0.0747272	0.0148439	0.0821854	0.0944329	0.00834626	0.2508	0.336706	0.371336
100		models_2018_02_14_combined_siamese_siam_dense_1136_100	0.158576	0.995295	1	0.954503	0.105486	0.922951	0.683641	0.645632	0.998082	0.048442	0.295747	0.00681445	0.315615	0.809822	0.0104153	0.0919662	0.491218	0.897141	0.0271217	0.00399432	0.125959	0.212207	0.0827379	0.0338641	0.0293191	0.166217	0.388953	0.365786
100	PT	models_2018_02_14_combined_pretrained_siam_pt_siam_ppitf_1036.100_100	0.11273	1	0.999309	0.766592	0.101469	0.874479	0.729599	0.384511	0.952154	0.135806	0.479251	0.00625478	0.000453487	0.6396	0.00111447	0.0824063	0.151739	0.869536	0.158501	0.00464448	0.156995	0.0471529	0.0741699	0.00892471	0.00884289	0.158344	0.342484	0.360985
100		models_2018_02_14_combined_siamese_siam_comb_flatGO_ppitf_100	0.0264762	0.92439	0.978951	0.603786	0.305558	0.698277	0.264126	0.397215	0.993807	0.0650319	0.0134446	0.00110051	0.0565827	0.535616	0.00113675	0.0594704	0.0887761	0.879327	0.0469238	0.00371758	0.0304816	0.0057873	0.0786792	0.0182715	0.0124061	0.0849267	0.275933	0.298471
100		models_2018_02_14_combined_siamese_siam_ppitf_1036.100_100	0.0670509	0.908405	0.581687	0.747112	0.0539097	0.89536	0.728222	0.491181	0.761492	0.0103407	0.0839733	0.00681445	0.282254	0.403502	0.00484062	0.195684	0.356156	0.859995	0.0744104	0.0116758	0.0710805	0.105349	0.0089989	0.0844557	0.0165164	0.288291	0.311491	0.297755
100		models_2018_02_14_combined_siamese_siam_flatGO_300.100_100	0.0968555	0.96128	0.76648	0.721139	0.031183	0.940188	0.536185	0.362281	0.411705	0.0185063	0.304882	0.00681445	0.00433304	0.761341	0.0090124	0.114824	0.129928	0.84608	0.0596541	0.00287815	0.182427	0.109752	0.0182354	0.0877441	0.00458375	0.144301	0.293561	0.290105
100		models_2018_02_14_combined_siamese_siam_comb_flatGO_ppitf_dense_100	0.122402	0.959272	0.680233	0.75156	0.0788926	0.909539	0.505805	0.388588	0.498726	0.0656027	0.0814092	0.00681445	0.165493	0.337901	0.00259855	0.248416	0.232509	0.844457	0.0864022	0.0150326	0.0929028	0.205113	0.0322562	0.0273091	0.00675278	0.239217	0.291739	0.286393
100		models_2018_02_14_combined_siamese_siam_dense_1136_500_100	0.0594918	0.984643	0.225358	0.802952	0.0469298	0.884771	0.654059	0.258615	0.590483	0.00400819	0.26325	0.00681445	0.000323436	0.456534	0.0032884	0.275721	0.441681	0.687351	0.0494047	0.0145388	0.142601	0.0898018	0.0181387	0.0485379	0.00646235	0.34252	0.283011	0.235509
100		models_2018_02_14_combined_siamese_siam_ppitf_1036.100_500_100	0.0438281	0.898044	0.0858495	0.368271	0.0439665	0.814433	0.431529	0.338895	0.328372	0.00642032	0.0500821	0.00681445	0.0387129	0.276149	0.00254323	0.0834487	0.265029	0.569358	0.0251503	0.0234342	0.118175	0.0760618	0.0515114	0.0436949	0.00534441	0.18925	0.199399	0.171151
100		models_2018_02_14_combined_siamese_siam_flatGO_300.100_200_100	0.0707829	0.790587	0.136535	0.400418	0.0289091	0.756007	0.535595	0.187269	0.427006	0.002226	0.391277	0.00399762	0.0566332	0.227155	0.00963088	0.20168	0.180956	0.309422	0.0354143	0.0109175	0.205009	0.089665	0.0174642	0.00432982	0.00579304	0.0778022	0.198557	0.141381
50		models_2018_02_14_combined_pca_pca_50	0.53844	0.844983	1	0.934829	0.161408	0.991495	0.641615	0.893478	0.889023	0.173052	0.663861	0.00681445	0.00285943	0.821807	0.00307068	0.151126	0.128101	0.900076	0.510753	0.00467475	0.194836	0.136893	0.0759827	0.194978	0.015915	0.0959099	0.422153	0.536212
50		models_2018_02_14_combined_non_siamese_ppitf_1036.100_500_100_50	0.344215	1	1	1	0.111738	1	0.984641	0.862514	0.792843	0.00774842	0.955984	0.00681445	0.505843	0.824435	0.00383482	0.360781	0.2626	0.914175	0.380108	0.0135392	0.447356	0.262868	0.0519592	0.921559	0.210995	0.709789	0.536013	0.514852
50		models_2018_02_14_combined_triplet_check_frac_active_triplet_ppitf_1036.100_500_100_50	0.443121	1	1	0.994616	0.0942241	0.978852	0.884082	0.834441	0.234937	0.00399976	1	0.00681445	0.139232	0.833717	0.00203484	0.43742	0.21562	0.916321	0.306821	0.00362209	0.407167	0.698463	0.0519592	0.704433	0.212693	0.457016	0.494677	0.474311
50		models_2018_02_14_combined_non_siamese_flatGO_300.100_200_50	0.417983	1	1	1	0.0988067	1	0.970698	0.654766	0.644641	0.00528283	1	0.00681445	0.169681	0.884419	0.00186167	0.242664	0.26385	0.926763	0.299736	0.00510507	0.494856	0.47094	0.0519592	0.701314	0.0694209	0.42661	0.492622	0.465951
50		models_2018_02_14_combined_triplet_check_val_loss_triplet_ppitf_1036.100_500_100_50	0.434875	1	1	0.989985	0.112346	0.977535	0.842937	0.794461	0.404068	0.0041629	1	0.00660749	0.151839	0.855304	0.00191779	0.431986	0.219336	0.918186	0.271036	0.00344351	0.436111	0.749909	0.0646024	0.651817	0.155652	0.413412	0.495828	0.464196
50		models_2018_02_14_combined_non_siamese_dense_1136_500_100_50	0.343841	0.999249	1	0.997294	0.101541	1	1	0.812188	0.325488	0.00476856	0.995015	0.00681445	0.265148	0.852746	0.011821	0.112038	0.247444	0.926958	0.298814	0.00384855	0.350976	0.532862	0.0519592	0.529994	0.0484099	0.507087	0.474089	0.456973
50		models_2018_02_14_combined_triplet_check_frac_active_triplet_dense_1136_500_100_50	0.403393	0.913805	1	0.982544	0.027084	0.98108	0.975371	0.582667	0.671497	0.00601919	0.903847	0.0063306	0.320072	0.812095	0.00186167	0.242275	0.228215	0.898848	0.276514	0.00290175	0.531217	0.423793	0.0519592	0.626115	0.121559	0.437094	0.478006	0.448116
50		models_2018_02_14_combined_triplet_check_val_loss_triplet_dense_1136_500_100_50	0.407797	0.941608	1	0.982831	0.0267467	0.977764	0.96604	0.595798	0.643139	0.00618406	0.944985	0.00619153	0.263322	0.803143	0.00186167	0.348267	0.228867	0.902902	0.251356	0.00316411	0.531813	0.448051	0.0519592	0.627578	0.109059	0.44465	0.481349	0.442378
50		models_2018_02_14_combined_triplet_check_frac_active_triplet_flatGO_300.100_200_50	0.405451	1	1	0.994844	0.0938973	0.984996	0.998297	0.734008	0.441458	0.00584356	0.808991	0.00497894	0.488734	0.858042	0.000114347	0.414018	0.220226	0.908157	0.120724	0.00434566	0.218239	0.609081	0.0519592	0.71777	0.324357	0.489113	0.496063	0.426403
50		models_2018_02_14_combined_triplet_check_val_loss_triplet_flatGO_300.100_200_50	0.41715	0.994912	1	0.98476	0.0832201	0.987053	0.998532	0.764228	0.485349	0.00606175	0.778476	0.00495274	0.476769	0.842897	0.000410214	0.368117	0.23263	0.895684	0.109042	0.00403138	0.221579	0.592663	0.0526964	0.771794	0.297659	0.458858	0.493443	0.422247
50		models_2018_02_14_combined_siamese_siam_dense_1136_500_100_50	0.100579	0.654454	0.550433	0.472552	0.0129936	0.597432	0.00936456	0.560547	0.316887	0.0260502	0.187991	0.00189757	0.000421809	0.134237	0.00176178	0.106233	0.630975	0.490004	0.0642244	0.00492891	0.0386719	0.162051	0.0491824	0.0613192	0.00954917	0.100851	0.2056	0.210503
50		models_2018_02_14_combined_siamese_siam_ppitf_1036.100_500_100_50	0.0806205	0.807976	0.93957	0.7414	0.0307198	0.428236	0.117202	0.138597	0.250765	0.00417378	0.180686	0.00639591	0.0829906	0.264687	0.0015514	0.194812	0.0874191	0.484204	0.00555664	0.00303462	0.0736693	0.0721481	0.0578022	0.0636162	0.0186048	0.497267	0.216681	0.182372
50		models_2018_02_14_combined_siamese_siam_flatGO_300.100_200_50	0.0828776	0.743957	0.290871	0.341503	0.0467894	0.324176	0.15652	0.204552	0.369812	0.0026374	0.135467	0.00188172	0.000272878	0.341532	0.00153874	0.0498744	0.168469	0.309088	0.0199311	0.0547389	0.0993454	0.0634274	0.0297938	0.0266699	0.0207382	0.0979014	0.153245	0.134846
